# Supplementary material for: One new species and three newly recorded species of Neopallodes Reitter from China (Coleoptera, Nitidulidae, Nitidulinae)
Source: Zookeys. 2019 Oct 14;880:75–84. doi: 10.3897/zookeys.880.38033 (PMC6803353; doi:10.3897/zookeys.880.38033)
Supplement: XML Treatment for Neopallodes [file zookeys.880.38033-treatment1.xml]

<!DOCTYPE tp:taxon-treatment
  PUBLIC "-//TaxonX//DTD Taxonomic Treatment Publishing DTD v0 20100105//EN" "tax-treatment-NSO.dtd">
<tp:taxon-treatment xmlns:tp="http://www.plazi.org/taxpub"><tp:treatment-meta><kwd-group><label>Taxon classification</label><kwd><named-content xmlns:xlink="http://www.w3.org/1999/xlink" content-type="kingdom">Animalia</named-content></kwd><kwd><named-content xmlns:xlink="http://www.w3.org/1999/xlink" content-type="order">Coleoptera</named-content></kwd><kwd><named-content xmlns:xlink="http://www.w3.org/1999/xlink" content-type="family">Nitidulidae</named-content></kwd></kwd-group><mixed-citation publication-type="journal"><person-group><name><surname>Chen</surname><given-names>XiaoXiao</given-names></name><name><surname>Huang</surname><given-names>Min</given-names></name></person-group><article-title>One new species and three newly recorded species of <italic><tp:taxon-name><tp:taxon-name-part taxon-name-part-type="genus" reg="Neopallodes">Neopallodes</tp:taxon-name-part></tp:taxon-name></italic> Reitter from China (<tp:taxon-name><tp:taxon-name-part taxon-name-part-type="order">Coleoptera</tp:taxon-name-part></tp:taxon-name>, <tp:taxon-name><tp:taxon-name-part taxon-name-part-type="family">Nitidulidae</tp:taxon-name-part></tp:taxon-name>, <tp:taxon-name><tp:taxon-name-part taxon-name-part-type="subfamily">Nitidulinae</tp:taxon-name-part></tp:taxon-name>)</article-title><source>Zookeys</source><day>14</day><month>10</month><year>2019</year><volume>880</volume><fpage>75</fpage><lpage>84</lpage><pub-id pub-id-type="doi">10.3897/zookeys.880.38033</pub-id></mixed-citation></tp:treatment-meta><tp:nomenclature><tp:taxon-name><object-id xmlns:xlink="http://www.w3.org/1999/xlink" content-type="arpha" xlink:type="simple">C6AE4528-E69F-5E0A-BBCA-6DBB15B1873B</object-id>
            <tp:taxon-name-part taxon-name-part-type="genus" reg="Neopallodes">Neopallodes</tp:taxon-name-part>
          </tp:taxon-name><tp:taxon-authority>Reitter, 1884</tp:taxon-authority><tp:nomenclature-citation-list><tp:nomenclature-citation><tp:taxon-name>
                <tp:taxon-name-part taxon-name-part-type="genus" reg="Neopallodes">Neopallodes</tp:taxon-name-part>
              </tp:taxon-name><comment><xref ref-type="bibr" rid="B19">Reitter 1884</xref>: 269; <xref ref-type="bibr" rid="B2">Grouvelle 1892</xref>: 849, <xref ref-type="bibr" rid="B4">1902</xref>: 17; <xref ref-type="bibr" rid="B10">Kirejtshuk 1987</xref>: 152; <xref ref-type="bibr" rid="B12">1994</xref>: 225; <xref ref-type="bibr" rid="B13">2008</xref>: 119; <xref ref-type="bibr" rid="B14">2011</xref>: 287. Type species: <tp:taxon-name><tp:taxon-name-part taxon-name-part-type="genus" reg="Pallodes">Pallodes</tp:taxon-name-part> <tp:taxon-name-part taxon-name-part-type="species" reg="hilleri">hilleri</tp:taxon-name-part></tp:taxon-name> Reitter, 1877 (subsequent designation by <xref ref-type="bibr" rid="B12">Kirejtshuk 1994</xref>)</comment></tp:nomenclature-citation></tp:nomenclature-citation-list></tp:nomenclature><tp:treatment-sec sec-type="diagnosis" id="SECID0EFIAC"><title>Diagnosis.</title><p>The genus <italic><tp:taxon-name><tp:taxon-name-part taxon-name-part-type="genus" reg="Neopallodes">Neopallodes</tp:taxon-name-part></tp:taxon-name></italic> can be distinguished from other genera of the <italic><tp:taxon-name><tp:taxon-name-part taxon-name-part-type="genus" reg="Cyllodes">Cyllodes</tp:taxon-name-part></tp:taxon-name></italic> complex by the following features: distance between metacoxae wider than that between procoxae and mesocoxae; tarsomeres simiple on all legs; male anal sclerite exposed from under truncate pygidial apex. This genus is similar to other cyllodin genera in East Asia, such as <italic><tp:taxon-name><tp:taxon-name-part taxon-name-part-type="genus" reg="Pallodes">Pallodes</tp:taxon-name-part></tp:taxon-name></italic>, <italic><tp:taxon-name><tp:taxon-name-part taxon-name-part-type="genus" reg="Coxollodes">Coxollodes</tp:taxon-name-part></tp:taxon-name></italic><xref ref-type="bibr" rid="B10">Kirejtshuk 1987</xref>, and <italic><tp:taxon-name><tp:taxon-name-part taxon-name-part-type="genus" reg="Cyllodes">Cyllodes</tp:taxon-name-part></tp:taxon-name></italic> Erichson 1843, but it can be easily distinguished from <italic><tp:taxon-name><tp:taxon-name-part taxon-name-part-type="genus" reg="Pallodes">Pallodes</tp:taxon-name-part></tp:taxon-name></italic> and <italic><tp:taxon-name><tp:taxon-name-part taxon-name-part-type="genus" reg="Coxollodes">Coxollodes</tp:taxon-name-part></tp:taxon-name></italic> in having the exposed male anal sclerite from under the transverse pygidial apex, and from <italic><tp:taxon-name><tp:taxon-name-part taxon-name-part-type="genus" reg="Cyllodes">Cyllodes</tp:taxon-name-part></tp:taxon-name></italic> in having simple tarsomeres and axillary sclerites absent on the mesoventrite.</p></tp:treatment-sec><tp:treatment-sec sec-type="remarks" id="SECID0EHKAC"><title>Remarks.</title><p>Congeners of <italic><tp:taxon-name><tp:taxon-name-part taxon-name-part-type="genus" reg="Neopallodes">Neopallodes</tp:taxon-name-part></tp:taxon-name></italic> are mycophagous, and their adults are associated with the sporocarps and thalli of <tp:taxon-name><tp:taxon-name-part taxon-name-part-type="family">Agaricaceae</tp:taxon-name-part></tp:taxon-name> (<tp:taxon-name><tp:taxon-name-part taxon-name-part-type="class">Basidiomycetes</tp:taxon-name-part></tp:taxon-name>). So far, larvae are known to be found on the mycelia of these fungi or in their fruiting bodies (<xref ref-type="bibr" rid="B9">Hayashi 1978</xref>; <xref ref-type="bibr" rid="B12">Kirejtshuk 1994</xref>; <xref ref-type="bibr" rid="B16">Leschen 1999</xref>; <xref ref-type="bibr" rid="B21">Yamashita and Hiji 2007</xref>). Yunnan Province accounts for 90% of the wild mushroom species in China (<xref ref-type="bibr" rid="B18">Liu 2014</xref>), and, the species in this genus so far collected in China are all distributed in Yunnan Province. This suggests that the abundance of fungi may potentially harbor undiscovered species of this genus.</p></tp:treatment-sec><ref-list><ref id="B19"><mixed-citation xmlns:xlink="http://www.w3.org/1999/xlink" xlink:type="simple"><person-group><name name-style="western"><surname>Reitter</surname><given-names>E</given-names></name></person-group> (<year>1884</year>) Die Nitiduliden Japans. Wiener entomologische Zeitung 3: 257–272, 299–302. <ext-link xlink:type="simple" ext-link-type="doi" xlink:href="10.5962/bhl.part.13811">https://doi.org/10.5962/bhl.part.13811</ext-link></mixed-citation></ref><ref id="B2"><mixed-citation xmlns:xlink="http://www.w3.org/1999/xlink" xlink:type="simple"><person-group><name name-style="western"><surname>Grouvelle</surname><given-names>A</given-names></name></person-group> (<year>1892</year>) <article-title>Viaggio de Leonardo Fea in Birmania e regioni vicine.</article-title><source>Annali del Museo Civico di Storia Naturale, Genova</source><volume>12</volume>: <fpage>833</fpage>–<lpage>868</lpage>.</mixed-citation></ref><ref id="B4"><mixed-citation xmlns:xlink="http://www.w3.org/1999/xlink" xlink:type="simple"><person-group><name name-style="western"><surname>Grouvelle</surname><given-names>A</given-names></name></person-group> (<year>1902</year>) <article-title>Coléoptères recueillis dans le Japon central par M. le Dr. Harmand.</article-title><source>Bulletin du Muséum National d’Histoire Naturelle, Paris</source><volume>8</volume>: <fpage>15</fpage>–<lpage>17</lpage>.</mixed-citation></ref><ref id="B10"><mixed-citation xmlns:xlink="http://www.w3.org/1999/xlink" xlink:type="simple"><person-group><name name-style="western"><surname>Kirejtshuk</surname><given-names>AG</given-names></name></person-group> (<year>1987</year>) <article-title>New species of the complex of genera closely related to <italic><tp:taxon-name><tp:taxon-name-part taxon-name-part-type="genus">Cyllodes</tp:taxon-name-part></tp:taxon-name></italic> Erichson (<tp:taxon-name><tp:taxon-name-part taxon-name-part-type="order">Coleoptera</tp:taxon-name-part></tp:taxon-name>, <tp:taxon-name><tp:taxon-name-part taxon-name-part-type="family">Nitidulidae</tp:taxon-name-part></tp:taxon-name>) from Indochina and adjacent territories.</article-title> In: <person-group><name name-style="western"><surname>Medvedev</surname><given-names>LN</given-names></name></person-group> (<role>Ed.</role>) <issue-title>Entomofauna V’etnama.</issue-title><source>Nauka, Moscow</source>, <fpage>157</fpage>–<lpage>164</lpage>. [in Russian with English summary]</mixed-citation></ref><ref id="B12"><mixed-citation xmlns:xlink="http://www.w3.org/1999/xlink" xlink:type="simple"><person-group><name name-style="western"><surname>Kirejtshuk</surname><given-names>AG</given-names></name></person-group> (<year>1994</year>) <article-title>Revision of the genus <italic><tp:taxon-name><tp:taxon-name-part taxon-name-part-type="genus">Neopallodes</tp:taxon-name-part></tp:taxon-name></italic> Reitter 1884 (<tp:taxon-name><tp:taxon-name-part taxon-name-part-type="order">Coleoptera</tp:taxon-name-part></tp:taxon-name><tp:taxon-name><tp:taxon-name-part taxon-name-part-type="family">Nitidulidae</tp:taxon-name-part></tp:taxon-name>) from the Palaearctic and Indo-Malayan regions.</article-title><source>Tropical Zoology</source><volume>7</volume>: <fpage>225</fpage>–<lpage>253</lpage>. <ext-link xlink:type="simple" ext-link-type="doi" xlink:href="10.1080/03946975.1994.10539256">https://doi.org/10.1080/03946975.1994.10539256</ext-link></mixed-citation></ref><ref id="B13"><mixed-citation xmlns:xlink="http://www.w3.org/1999/xlink" xlink:type="simple"><person-group><name name-style="western"><surname>Kirejtshuk</surname><given-names>AG</given-names></name></person-group> (<year>2008</year>) <article-title>A current generic classification of sap beetles (<tp:taxon-name><tp:taxon-name-part taxon-name-part-type="order">Coleoptera</tp:taxon-name-part></tp:taxon-name>, <tp:taxon-name><tp:taxon-name-part taxon-name-part-type="family">Nitidulidae</tp:taxon-name-part></tp:taxon-name>).</article-title><source>Zoosystematica Rossica</source><volume>17</volume>: <fpage>107</fpage>–<lpage>122</lpage>.</mixed-citation></ref><ref id="B14"><mixed-citation xmlns:xlink="http://www.w3.org/1999/xlink" xlink:type="simple"><person-group><name name-style="western"><surname>Kirejtshuk</surname><given-names>AG</given-names></name></person-group> (<year>2011</year>) <article-title>“<italic><tp:taxon-name><tp:taxon-name-part taxon-name-part-type="genus">Paradoxal</tp:taxon-name-part></tp:taxon-name></italic>” new genus and species of the family <tp:taxon-name><tp:taxon-name-part taxon-name-part-type="family">Nitidulidae</tp:taxon-name-part></tp:taxon-name> (<tp:taxon-name><tp:taxon-name-part taxon-name-part-type="suborder">Polyphaga</tp:taxon-name-part></tp:taxon-name>: <tp:taxon-name><tp:taxon-name-part taxon-name-part-type="order">Coleoptera</tp:taxon-name-part></tp:taxon-name>) from Afro-Madagascarean and Australian Regions.</article-title><source>Zoosystematica Rossica</source><volume>20</volume>: <fpage>274</fpage>–<lpage>298</lpage>.</mixed-citation></ref><ref id="B9"><mixed-citation xmlns:xlink="http://www.w3.org/1999/xlink" xlink:type="simple"><person-group><name name-style="western"><surname>Hayashi</surname><given-names>N</given-names></name></person-group> (<year>1978</year>) <article-title>A contribution to the knowledge of the larvae of <tp:taxon-name><tp:taxon-name-part taxon-name-part-type="family">Nitidulidae</tp:taxon-name-part></tp:taxon-name> occurring in Japan (<tp:taxon-name><tp:taxon-name-part taxon-name-part-type="order">Coleoptera</tp:taxon-name-part></tp:taxon-name>: <tp:taxon-name><tp:taxon-name-part taxon-name-part-type="superfamily">Cucujoidea</tp:taxon-name-part></tp:taxon-name>).</article-title><source><tp:taxon-name><tp:taxon-name-part taxon-name-part-type="class">Insecta</tp:taxon-name-part></tp:taxon-name> Matsumurana (NS)</source><volume>14</volume>: <fpage>1</fpage>–<lpage>98</lpage>.</mixed-citation></ref><ref id="B16"><mixed-citation xmlns:xlink="http://www.w3.org/1999/xlink" xlink:type="simple"><person-group><name name-style="western"><surname>Leschen</surname><given-names>RAB</given-names></name></person-group> (<year>1999</year>) <article-title>Systematics of <tp:taxon-name><tp:taxon-name-part taxon-name-part-type="subfamily">Nitidulinae</tp:taxon-name-part></tp:taxon-name> (<tp:taxon-name><tp:taxon-name-part taxon-name-part-type="order">Coleoptera</tp:taxon-name-part></tp:taxon-name>: <tp:taxon-name><tp:taxon-name-part taxon-name-part-type="family">Nitidulidae</tp:taxon-name-part></tp:taxon-name>): phylogenetic relationships, convexity and the origin of phallalophagy.</article-title><source>Invertebrate Taxonomy</source><volume>13</volume>: <fpage>845</fpage>–<lpage>882</lpage>. <ext-link xlink:type="simple" ext-link-type="doi" xlink:href="10.1071/IT98016">https://doi.org/10.1071/IT98016</ext-link></mixed-citation></ref><ref id="B21"><mixed-citation xmlns:xlink="http://www.w3.org/1999/xlink" xlink:type="simple"><person-group><name name-style="western"><surname>Yamashita</surname><given-names>S</given-names></name><name name-style="western"><surname>Hiji</surname><given-names>N</given-names></name></person-group> (<year>2007</year>) Resource use pattern of a mycophagous beetle, <italic><tp:taxon-name><tp:taxon-name-part taxon-name-part-type="genus">Neopallodes</tp:taxon-name-part> <tp:taxon-name-part taxon-name-part-type="species">inermis</tp:taxon-name-part></tp:taxon-name></italic> (<tp:taxon-name><tp:taxon-name-part taxon-name-part-type="order">Coleoptera</tp:taxon-name-part></tp:taxon-name>, <tp:taxon-name><tp:taxon-name-part taxon-name-part-type="family">Nitidulidae</tp:taxon-name-part></tp:taxon-name>) on soft fungi, <italic><tp:taxon-name><tp:taxon-name-part taxon-name-part-type="genus">Collybia</tp:taxon-name-part></tp:taxon-name></italic> spp. (<italic><tp:taxon-name><tp:taxon-name-part taxon-name-part-type="genus">Agaricales</tp:taxon-name-part></tp:taxon-name></italic>). Annals of the Entomological Society of America 100: 222–227. <ext-link xlink:type="simple" ext-link-type="doi" xlink:href="10.1603/0013-8746(2007)100[222:RUPOAM]2.0.CO;2">https://doi.org/10.1603/0013-8746(2007)100[222:RUPOAM]2.0.CO;2</ext-link></mixed-citation></ref><ref id="B18"><mixed-citation xmlns:xlink="http://www.w3.org/1999/xlink" xlink:type="simple"><person-group><name name-style="western"><surname>Liu</surname><given-names>T</given-names></name></person-group> (<year>2014</year>) <article-title>Development status, problems and countermeasures of wild mushroom industry in Yunnan.</article-title><source>Contemporary Economics</source><volume>19</volume>: <fpage>86</fpage>–<lpage>87</lpage>. [in Chinese]</mixed-citation></ref></ref-list></tp:taxon-treatment>
