# Supplementary material for: One new species and three newly recorded species of Neopallodes Reitter from China (Coleoptera, Nitidulidae, Nitidulinae)
Source: Zookeys. 2019 Oct 14;880:75–84. doi: 10.3897/zookeys.880.38033 (PMC6803353; doi:10.3897/zookeys.880.38033)
Supplement: XML Treatment for Neopallodes dentatus [file zookeys.880.38033-treatment3.xml]

<!DOCTYPE tp:taxon-treatment
  PUBLIC "-//TaxonX//DTD Taxonomic Treatment Publishing DTD v0 20100105//EN" "tax-treatment-NSO.dtd">
<tp:taxon-treatment xmlns:tp="http://www.plazi.org/taxpub"><tp:treatment-meta><kwd-group><label>Taxon classification</label><kwd><named-content xmlns:xlink="http://www.w3.org/1999/xlink" content-type="kingdom">Animalia</named-content></kwd><kwd><named-content xmlns:xlink="http://www.w3.org/1999/xlink" content-type="order">Coleoptera</named-content></kwd><kwd><named-content xmlns:xlink="http://www.w3.org/1999/xlink" content-type="family">Nitidulidae</named-content></kwd></kwd-group><mixed-citation publication-type="journal"><person-group><name><surname>Chen</surname><given-names>XiaoXiao</given-names></name><name><surname>Huang</surname><given-names>Min</given-names></name></person-group><article-title>One new species and three newly recorded species of <italic><tp:taxon-name><tp:taxon-name-part taxon-name-part-type="genus" reg="Neopallodes">Neopallodes</tp:taxon-name-part></tp:taxon-name></italic> Reitter from China (<tp:taxon-name><tp:taxon-name-part taxon-name-part-type="order">Coleoptera</tp:taxon-name-part></tp:taxon-name>, <tp:taxon-name><tp:taxon-name-part taxon-name-part-type="family">Nitidulidae</tp:taxon-name-part></tp:taxon-name>, <tp:taxon-name><tp:taxon-name-part taxon-name-part-type="subfamily">Nitidulinae</tp:taxon-name-part></tp:taxon-name>)</article-title><source>Zookeys</source><day>14</day><month>10</month><year>2019</year><volume>880</volume><fpage>75</fpage><lpage>84</lpage><pub-id pub-id-type="doi">10.3897/zookeys.880.38033</pub-id></mixed-citation></tp:treatment-meta><tp:nomenclature><tp:taxon-name><object-id xmlns:xlink="http://www.w3.org/1999/xlink" content-type="arpha" xlink:type="simple">572AF350-AB51-5A7F-B086-4DAAF7048E6C</object-id>
            <tp:taxon-name-part taxon-name-part-type="genus" reg="Neopallodes">Neopallodes</tp:taxon-name-part>
            <tp:taxon-name-part taxon-name-part-type="species" reg="dentatus">dentatus</tp:taxon-name-part>
          </tp:taxon-name><tp:taxon-authority>Grouvelle, 1892</tp:taxon-authority><xref ref-type="fig" rid="F2">Figs 18</xref><xref ref-type="fig" rid="F2">, 21</xref><xref ref-type="fig" rid="F2">, 22</xref><tp:nomenclature-citation-list><tp:nomenclature-citation><tp:taxon-name>
                <tp:taxon-name-part taxon-name-part-type="genus" reg="Neopallodes">Neopallodes</tp:taxon-name-part> <tp:taxon-name-part taxon-name-part-type="species" reg="dentatus">dentatus</tp:taxon-name-part></tp:taxon-name><comment><xref ref-type="bibr" rid="B2">Grouvelle 1892</xref>: 849</comment></tp:nomenclature-citation><tp:nomenclature-citation><tp:taxon-name>
                <tp:taxon-name-part taxon-name-part-type="genus" reg="Neopallodes">Neopallodes</tp:taxon-name-part> <tp:taxon-name-part taxon-name-part-type="species" reg="dentatus">dentatus</tp:taxon-name-part></tp:taxon-name><comment><xref ref-type="bibr" rid="B12">Kirejtshuk 1994</xref>: 230</comment></tp:nomenclature-citation></tp:nomenclature-citation-list></tp:nomenclature><tp:treatment-sec sec-type="material" id="SECID0E2SAE"><title>Material examined.</title><p>26♂♂, 22♀♀, China: Yunnan Province, Chuxiong City, Zixi Mountain, 2450 m a.s.l., <named-content xmlns:xlink="http://www.w3.org/1999/xlink" content-type="dwc:verbatimCoordinates" xlink:type="simple"><named-content content-type="geo-json" specific-use="{&#34;type&#34;:&#34;Point&#34;,&#34;coordinates&#34;:[-101.402778,25.016389]}" id="NCID0EETAE" xlink:type="simple">25°00'59"N, 101°24'10"W</named-content></named-content>, 13-VIII-2018, Xiaoxiao CHEN (<abbrev xmlns:xlink="http://www.w3.org/1999/xlink" content-type="institution" xlink:title="Entomological Museum of Northwest A&amp;F University" id="ABBRID0EJTAE" xlink:type="simple">NWAFU</abbrev>); 2♂♂: Shaanxi Province, Ziyang County, Fenghuang Mountain Bell and Drum Tower Scenic Area, 27-VI-2018, Yuru YANG (<abbrev xmlns:xlink="http://www.w3.org/1999/xlink" content-type="institution" xlink:title="Entomological Museum of Northwest A&amp;F University" id="ABBRID0EOTAE" xlink:type="simple">NWAFU</abbrev>).</p></tp:treatment-sec><tp:treatment-sec sec-type="distribution" id="SECID0ETTAE"><title>Distribution.</title><p>China (Yunnan, Shaanxi), Myanmar</p></tp:treatment-sec><tp:treatment-sec><!--Section generated to contain objects referenced in tp:taxon-treatment.--><fig id="F2" position="float" orientation="portrait"><object-id xmlns:xlink="http://www.w3.org/1999/xlink" content-type="doi" xlink:type="simple">10.3897/zookeys.880.38033.figures18-26</object-id><object-id xmlns:xlink="http://www.w3.org/1999/xlink" content-type="arpha" xlink:type="simple">2169E825-1BB6-5BAA-972A-81B03A647FA4</object-id><label>Figures 18–26.</label><caption><p><italic><tp:taxon-name><tp:taxon-name-part taxon-name-part-type="genus" reg="Neopallodes">Neopallodes</tp:taxon-name-part> <tp:taxon-name-part taxon-name-part-type="species" reg="dentatus">dentatus</tp:taxon-name-part></tp:taxon-name></italic>, <italic><tp:taxon-name><tp:taxon-name-part taxon-name-part-type="genus" reg="Neopallodes">N.</tp:taxon-name-part> <tp:taxon-name-part taxon-name-part-type="species" reg="falsus">falsus</tp:taxon-name-part></tp:taxon-name></italic>, and <italic><tp:taxon-name><tp:taxon-name-part taxon-name-part-type="genus" reg="Neopallodes">N.</tp:taxon-name-part> <tp:taxon-name-part taxon-name-part-type="species" reg="vietnamicus">vietnamicus</tp:taxon-name-part></tp:taxon-name></italic><bold>18, 21, 22</bold><italic><tp:taxon-name><tp:taxon-name-part taxon-name-part-type="genus" reg="Neopallodes">N.</tp:taxon-name-part> <tp:taxon-name-part taxon-name-part-type="species" reg="dentatus">dentatus</tp:taxon-name-part></tp:taxon-name></italic> (male): <bold>18</bold> dorsal view <bold>21</bold> tegmen, dorsal <bold>22</bold> penis trunk, dorsal. <bold>19, 23, 24</bold><italic><tp:taxon-name><tp:taxon-name-part taxon-name-part-type="genus" reg="Neopallodes">N.</tp:taxon-name-part> <tp:taxon-name-part taxon-name-part-type="species" reg="falsus">falsus</tp:taxon-name-part></tp:taxon-name></italic> (male): <bold>19</bold> dorsal view <bold>23</bold> tegmen, dorsal <bold>24</bold> penis trunk, dorsal. <bold>20, 25–26</bold><italic><tp:taxon-name><tp:taxon-name-part taxon-name-part-type="genus" reg="Neopallodes">N.</tp:taxon-name-part> <tp:taxon-name-part taxon-name-part-type="species" reg="vietnamicus">vietnamicus</tp:taxon-name-part></tp:taxon-name></italic> (male): <bold>20</bold> dorsal view <bold>25</bold> tegmen, dorsal <bold>26</bold> penis trunk, dorsal. Scale bars: 1 cm (<bold>18–20</bold>); 0.2 cm (<bold>21–26</bold>).</p></caption><graphic xmlns:xlink="http://www.w3.org/1999/xlink" xlink:href="zookeys-880-075-g002.jpg" position="float" orientation="portrait" xlink:type="simple" id="oo_346604.jpg"><uri content-type="original_file" xlink:type="simple">https://binary.pensoft.net/fig/346604</uri></graphic></fig></tp:treatment-sec><ref-list><ref id="B2"><mixed-citation xmlns:xlink="http://www.w3.org/1999/xlink" xlink:type="simple"><person-group><name name-style="western"><surname>Grouvelle</surname><given-names>A</given-names></name></person-group> (<year>1892</year>) <article-title>Viaggio de Leonardo Fea in Birmania e regioni vicine.</article-title><source>Annali del Museo Civico di Storia Naturale, Genova</source><volume>12</volume>: <fpage>833</fpage>–<lpage>868</lpage>.</mixed-citation></ref><ref id="B12"><mixed-citation xmlns:xlink="http://www.w3.org/1999/xlink" xlink:type="simple"><person-group><name name-style="western"><surname>Kirejtshuk</surname><given-names>AG</given-names></name></person-group> (<year>1994</year>) <article-title>Revision of the genus <italic><tp:taxon-name><tp:taxon-name-part taxon-name-part-type="genus">Neopallodes</tp:taxon-name-part></tp:taxon-name></italic> Reitter 1884 (<tp:taxon-name><tp:taxon-name-part taxon-name-part-type="order">Coleoptera</tp:taxon-name-part></tp:taxon-name><tp:taxon-name><tp:taxon-name-part taxon-name-part-type="family">Nitidulidae</tp:taxon-name-part></tp:taxon-name>) from the Palaearctic and Indo-Malayan regions.</article-title><source>Tropical Zoology</source><volume>7</volume>: <fpage>225</fpage>–<lpage>253</lpage>. <ext-link xlink:type="simple" ext-link-type="doi" xlink:href="10.1080/03946975.1994.10539256">https://doi.org/10.1080/03946975.1994.10539256</ext-link></mixed-citation></ref></ref-list></tp:taxon-treatment>
